# Supplementary material for: Survey data to identify the selection criteria used by breeders of four strains of Pakistani beetal goats
Source: Data Brief. 2020 Jul 20;32:106051. doi: 10.1016/j.dib.2020.106051 (PMC7403874; doi:10.1016/j.dib.2020.106051)
Supplement: Supplementary file 1 [file mmc1.xml]

<?xml version="1.0" encoding="utf-8" standalone="no"?>
<data>
  <datasets>
    <author>armin.schmitt@uni-goettingen.de</author>
    <type>0</type>
    <dataset>
      <value>6</value>
      <reason>Other (please explain)</reason>
      <comments>All data files are submitted as supplementary files.</comments>
    </dataset>
  </datasets>
</data>
