# Supplementary material for: Survey data to identify the selection criteria used by breeders of four strains of Pakistani beetal goats
Source: Data Brief. 2020 Jul 20;32:106051. doi: 10.1016/j.dib.2020.106051 (PMC7403874; doi:10.1016/j.dib.2020.106051)
Supplement: Supplementary file 3 [file mmc3.xlsx]

## Sheet: Data
Breed	Ageofrespondent	Educationlevel	NoofGoats	Sourceoffeed	Landowned	Sourceofbuck	SourceofDoe	BucksSoldas	DoesSoldas
MakhiCheeni	4	1	2	3	2	2	3	1	5
MakhiCheeni	3	4	2	3	2	3	3	1	5
MakhiCheeni	3	4	3	3	2	3	3	1	5
MakhiCheeni	3	3	3	3	1	3	3	4	4
MakhiCheeni	3	4	2	3	2	3	3	4	4
MakhiCheeni	4	4	2	3	2	3	3	1	4
MakhiCheeni	4	4	3	3	2	1	1	3	5
MakhiCheeni	3	4	3	3	2	1	1	3	5
MakhiCheeni	2	4	3	3	2	3	1	6	5
MakhiCheeni	3	1	3	3	1	1	1	6	5
MakhiCheeni	4	4	2	3	2	3	1	6	5
MakhiCheeni	1	4	3	1	2	3	1	6	5
MakhiCheeni	4	4	3	3	2	1	1	4	5
MakhiCheeni	3	4	2	1	2	3	2	1	3
MakhiCheeni	2	1	3	3	1	3	3	5	5
MakhiCheeni	1	4	3	3	2	3	1	2	5
MakhiCheeni	4	4	2	3	2	3	1	2	5
MakhiCheeni	2	1	2	3	1	1	1	4	5
MakhiCheeni	4	2	2	3	1	1	1	4	5
MakhiCheeni	1	1	2	3	1	1	1	3	5
MakhiCheeni	4	1	3	3	2	1	1	5	5
MakhiCheeni	1	4	2	3	1	3	1	1	2
MakhiCheeni	1	1	2	3	2	1	1	4	5
MakhiCheeni	4	2	2	3	1	3	3	4	4
MakhiCheeni	2	1	2	3	1	2	1	1	4
MakhiCheeni	4	4	3	1	2	2	1	4	4
MakhiCheeni	1	1	2	3	1	3	3	4	4
MakhiCheeni	4	1	2	3	2	3	3	3	4
MakhiCheeni	2	2	2	3	1	3	1	3	2
MakhiCheeni	2	4	1	1	2	3	1	4	5
MakhiCheeni	2	1	2	3	2	3	3	4	4
MakhiCheeni	1	1	1	3	2	3	3	4	5
MakhiCheeni	2	1	3	3	2	2	1	1	5
Nuqri	3	4	3	3	1	3	3	4	4					1	#REF!	#REF!	Primary
Nuqri	3	4	3	3	2	3	3	6	4					2		0
Nuqri	3	3	1	3	1	3	3	4	5					3		0	secondry
Nuqri	2	1	3	3	2	3	3	6	4					4		0	None
Nuqri	1	1	3	3	1	3	3	6	5					5		0	Higher
Nuqri	2	4	3	3	2	3	3	4	5					6		0
Nuqri	2	3	3	3	2	3	3	4	4					7		0
Nuqri	3	1	2	3	2	3	3	3	5
Nuqri	3	1	2	3	1	3	3	1	5
Nuqri	3	4	1	2	1	1	1	3	5
Nuqri	3	3	1	2	1	1	1	3	5
Nuqri	4	2	2	3	1	1	1	6	4
Nuqri	3	1	2	3	1	1	1	4	4
Nuqri	2	4	2	3	1	3	1	4	4
Nuqri	4	1	2	3	2	2	1	3	5
Nuqri	1	4	1	3	1	1	1	3	5
Nuqri	4	1	1	3	1	3	3	4	4
Nuqri	3	1	3	3	1	3	3	4	4
Nuqri	4	4	2	3	1	3	1	4	4
Nuqri	4	4	3	3	2	4	2	4	4
Nuqri	4	1	3	3	2	3	3	4	4
Nuqri	1	4	2	3	2	3	3	1	4
Nuqri	4	4	3	3	2	3	3	1	4
Nuqri	2	2	3	3	2	4	1	4	4
Nuqri	4	4	3	3	1	3	3	6	4
Nuqri	4	4	3	3	2	2	1	6	1
Nuqri	2	1	2	3	1	3	3	4	4
Nuqri	4	4	3	3	2	4	3	1	1
Nuqri	3	2	3	3	1	3	3	4	4
Nuqri	2	4	3	2	2	2	1	3	5
Nuqri	3	4	3	3	2	3	3	4	4
Nuqri	4	2	3	3	2	3	3	3	5
Nuqri	4	4	3	3	1	3	3	1	1
Nuqri	3	4	1	3	2	1	3	3	4
Nuqri	4	4	2	3	1	3	1	1	4
Nuqri	3	4	1	2	1	3	3	3	3
Nuqri	1	4	1	3	2	3	3	4	4
Nuqri	3	4	3	2	1	3	1	3	4
Nuqri	1	4	3	2	2	3	3	1	4
Nuqri	4	2	3	2	2	3	3	3	4
Nuqri	4	4	3	2	2	3	3	4	4
Nuqri	1	4	3	3	2	3	3	3	4
Nuqri	1	4	2	3	1	3	1	4	4
RYKhan	1	4	2	3	1	1	1	1	4
RYKhan	1	4	3	3	2	3	3	4	5
RYKhan	1	4	3	2	1	3	3	1	4
RYKhan	3	4	3	2	1	3	3	1	4
RYKhan	3	4	3	3	2	3	3	2	2
RYKhan	1	4	2	3	1	1	3	4	5
RYKhan	3	4	2	3	2	3	3	4	4
RYKhan	3	4	3	2	2	3	3	6	1
RYKhan	1	4	3	3	2	3	3	1	1
RYKhan	2	4	2	2	1	3	1	4	1
RYKhan	4	4	3	2	1	3	3	1	1
RYKhan	1	4	2	3	1	3	3	1	4
RYKhan	4	4	2	3	1	3	3	1	4
RYKhan	3	4	3	3	1	3	3	4	5
RYKhan	1	4	3	3	1	3	3	4	4
RYKhan	2	4	2	3	1	3	3	4	4
RYKhan	3	4	2	3	1	3	3	4	4
RYKhan	3	4	2	3	1	3	3	6	4
RYKhan	4	4	2	2	1	3	1	1	5
RYKhan	2	4	3	3	1	1	1	1	1
RYKhan	2	4	3	2	1	2	2	5	4
RYKhan	1	4	2	2	2	3	1	3	4
RYKhan	2	2	2	2	1	3	3	4	4
RYKhan	2	4	1	2	1	3	3	1	4
RYKhan	3	4	3	3	2	3	3	1	4
RYKhan	4	4	2	2	2	3	3	1	1
RYKhan	4	4	3	3	2	3	3	4	4
RYKhan	2	4	1	2	1	2	3	1	5
RYKhan	4	4	2	2	1	3	1	1	5
RYKhan	1	4	3	2	2	1	1	2	4
RYKhan	2	4	3	3	2	2	3	1	5
RYKhan	3	4	3	2	1	3	1	1	5
RYKhan	4	4	3	2	2	2	3	1	5
RYKhan	1	4	3	2	2	2	3	1	5
RYKhan	3	4	2	2	2	3	3	1	5
RYKhan	3	3	3	3	1	3	3	6	4
RYKhan	1	4	2	2	1	3	3	6	4
RYKhan	4	2	3	3	1	1	3	3	4
RYKhan	4	4	2	2	2	3	3	4	4
RYKhan	4	4	2	2	2	3	3	6	4
RYKhan	2	4	2	2	2	3	3	1	4
RYKhan	3	4	3	2	1	3	3	1	2
RYKhan	1	4	2	3	1	3	1	1	3
RYKhan	3	4	2	2	2	3	3	6	4
RYKhan	3	4	2	2	2	3	3	1	4
Faisalabadi	1	4	1	1	2	1	1	4	5
Faisalabadi	2	4	1	1	2	1	1	4	5
Faisalabadi	4	4	1	3	1	3	1	4	4
Faisalabadi	4	4	2	1	2	3	1	4	4
Faisalabadi	4	4	2	1	2	3	3	6	5
Faisalabadi	4	4	2	1	2	3	3	6	5
Faisalabadi	4	4	3	1	2	3	3	4	5
Faisalabadi	4	4	1	1	2	3	3	4	5
Faisalabadi	1	4	2	1	2	2	2	4	4
Faisalabadi	1	4	3	1	2	3	3	3	5
Faisalabadi	1	4	3	3	2	3	1	3	2
Faisalabadi	1	2	3	3	2	3	3	3	4
Faisalabadi	2	4	3	2	1	3	1	3	3
Faisalabadi	2	2	3	3	1	3	1	3	3
Faisalabadi	2	2	1	3	1	3	1	3	4
Faisalabadi	1	4	3	1	2	3	1	3	4
Faisalabadi	1	4	3	1	2	3	1	3	5
Faisalabadi	1	4	2	1	2	1	1	4	4
Faisalabadi	1	3	3	2	2	4	1	3	5
Faisalabadi	4	2	3	3	2	3	3	6	5
Faisalabadi	3	3	3	3	2	3	3	6	5
Faisalabadi	1	4	2	1	2	3	3	4	5
Faisalabadi	4	1	3	1	2	1	1	3	3
Faisalabadi	1	1	3	1	2	1	1	3	5
Faisalabadi	1	4	1	1	2	1	1	1	5
Faisalabadi	1	4	1	3	2	1	1	4	4
Faisalabadi	3	4	3	1	2	4	1	1	1
Faisalabadi	2	1	2	1	2	3	3	4	4
Faisalabadi	3	4	3	1	2	3	3	4	4
Faisalabadi	4	4	2	1	2	3	3	4	4
Faisalabadi	4	3	2	3	2	3	1	3	3
Faisalabadi	1	4	1	3	1	3	1	3	5
Faisalabadi	2	4	1	3	2	3	3	3	5
Faisalabadi	1	1	2	1	1	3	3	1	3
Faisalabadi	1	4	3	3	1	3	3	1	5
Faisalabadi	2	4	3	3	1	3	3	1	5
Faisalabadi	4	4	2	3	1	3	3	6	5
Faisalabadi	2	4	2	3	1	3	3	1	5
Faisalabadi	1	4	2	1	1	3	3	1	5
Faisalabadi	1	4	3	3	1	3	3	1	5
Faisalabadi	2	4	3	3	1	3	3	1	5

## Sheet: Information
Information
Age of the breeders					Source of buck
Categories	Label				Categories	Label
less than 30	1				Only indigenous to flock	1
30 to 39	2				Only purchased	2
40 to 49	3				Purchased and indigenous	3
more than 49	4				Others	4
Education level					Source of doe
Categories	Label				Categories	Label
Primary	1				Only indigenous to flock	1
Secondry	2				Only purchased	2
Higher	3				Purchased and indigenous	3
None	4
No. of goats					Bucks sold as
Categories	Label				Categories	Label
Less than 20	1				Kids	1
20 to 40	2				Adults	2
More than 40	3				Castrated males	3
					As needed	4
Source of Feed					Both kids and bucks	5
					kids and castrated males	6
Categories	Label
Only grazing	1				Does sold as
Only stall feeding	2
Grazing with provision of fodder	3				Categories	Label
					Kids	1
					Yearlings	2
					Does	3
					As needed	4
					Not sold at all	5
