# Supplementary material for: Survey data to identify the selection criteria used by breeders of four strains of Pakistani beetal goats
Source: Data Brief. 2020 Jul 20;32:106051. doi: 10.1016/j.dib.2020.106051 (PMC7403874; doi:10.1016/j.dib.2020.106051)
Supplement: Supplementary file 4 [file mmc4.xlsx]

## Sheet: DataofDoeranks_Faisal
Strain	BodyColor	Horns	NoseShape	Earsize	Neck	Skin	Purity	Legs	Tail	BirthWeight	GrowthrateofKids	BodyLength	Bodyheight	MilkProduction	UdderSize	Teatssize	ShapeofUdder	Eye
MakhiCheeni	4	0	2	6	0	0	0	0	0	0	0	5	5	5	3	3	1	0
MakhiCheeni	0	0	0	6	0	0	0	0	0	0	0	1	1	5	2	4	3	0
MakhiCheeni	0	0	0	3	0	0	0	0	0	0	0	1	1	0	2	4	3	0
MakhiCheeni	1	0	4	0	0	0	0	0	0	0	3	0	0	5	2	0	0	0
MakhiCheeni	4	0	0	0	0	0	0	0	0	0	0	5	5	5	1	0	2	0
MakhiCheeni	0	0	3	2	0	0	0	0	0	0	0	4	4	0	1	0	1	0
MakhiCheeni	6	0	1	2	0	0	0	0	0	0	0	4	3	0	5	5	0	0
MakhiCheeni	0	0	1	5	0	0	1	0	0	0	0	4	2	0	0	0	0	0
MakhiCheeni	6	6	5	0	0	0	1	0	0	0	0	0	3	0	4	0	0	0
MakhiCheeni	2	0	0	0	0	0	0	0	0	0	0	1	1	0	0	3	3	0
MakhiCheeni	1	4	6	5	6	0	0	0	0	0	0	6	0	0	3	2	0	0
MakhiCheeni	1	0	0	0	0	0	0	0	0	0	0	5	5	0	0	4	2	3
MakhiCheeni	0	0	1	2	0	0	0	0	0	0	0	0	4	0	0	4	0	0
MakhiCheeni	0	5	3	4	0	0	0	0	0	0	0	6	0	0	2	1	2	0
MakhiCheeni	1	6	5	6	0	0	2	0	0	0	0	0	0	4	0	0	0	0
MakhiCheeni	6	2	1	0	4	0	4	0	0	0	0	3	3	0	0	0	0	0
MakhiCheeni	5	0	6	6	0	0	0	5	0	0	0	4	4	0	0	2	3	0
MakhiCheeni	1	5	2	3	0	0	0	0	0	0	0	0	0	0	0	4	0	0
MakhiCheeni	1	0	3	2	0	0	0	0	0	0	0	4	6	0	0	6	0	0
MakhiCheeni	1	0	3	2	0	0	5	0	0	0	0	4	4	0	0	0	0	0
MakhiCheeni	5	5	0	1	6	0	4	0	0	0	0	2	0	6	6	3	6	0
MakhiCheeni	0	4	3	0	0	5	0	0	0	0	0	1	2	0	6	5	6	0
MakhiCheeni	0	2	6	3	6	4	0	0	0	0	5	0	0	1	0	0	0	0
MakhiCheeni	6	5	1	6	6	6	6	0	6	6	1	2	3	4	0	6	6	0
MakhiCheeni	2	6	5	4	0	0	0	0	0	0	0	1	1	0	3	3	3	0
MakhiCheeni	0	5	6	1	0	0	0	0	5	0	0	4	4	0	2	3	2	0
MakhiCheeni	5	6	6	3	6	0	6	0	0	0	0	1	1	4	4	2	0	0
MakhiCheeni	2	4	4	5	0	0	0	0	0	0	0	1	1	0	3	3	0	0
MakhiCheeni	0	1	2	3	0	0	1	0	0	0	0	0	0	2	0	3	0	0
MakhiCheeni	1	3	4	5	0	0	6	0	0	0	0	6	6	0	2	3	2	0
MakhiCheeni	1	2	6	5	0	0	0	0	0	0	0	4	4	0	3	3	0	0
MakhiCheeni	5	3	6	6	0	0	0	0	0	0	0	0	4	0	1	2	0	0
MakhiCheeni	1	0	5	2	0	4	0	0	0	0	0	3	0	0	6	6	0	0
Nuqri	0	0	4	5	6	6	0	0	6	0	0	6	6	0	2	3	1	0
Nuqri	4	0	1	0	2	0	0	0	0	0	0	3	3	0	6	6	5	0
Nuqri	0	0	1	2	0	6	0	0	3	0	0	4	4	0	0	6	5	0
Nuqri	2	0	3	0	1	0	0	0	4	0	0	0	0	0	0	6	5	0
Nuqri	0	0	0	0	0	0	5	4	0	0	0	0	0	0	2	1	3	0
Nuqri	6	0	6	0	0	0	5	0	0	0	0	1	1	0	2	3	4	0
Nuqri	0	0	0	0	0	0	4	0	0	0	0	1	1	5	6	5	6	0
Nuqri	0	0	6	0	6	0	1	0	5	0	0	6	6	2	4	6	4	0
Nuqri	0	0	2	4	0	0	0	0	3	0	0	5	0	6	0	0	1	0
Nuqri	0	0	0	2	0	0	6	3	0	0	0	5	5	0	0	4	0	1
Nuqri	0	6	5	3	6	6	1	0	4	6	6	6	6	6	6	6	6	2
Nuqri	6	0	2	3	0	0	1	0	5	0	0	6	0	0	4	6	4	0
Nuqri	6	0	3	2	0	0	1	0	5	0	0	6	6	0	4	6	4	0
Nuqri	3	0	4	5	0	0	1	0	6	0	0	6	0	2	0	0	6	0
Nuqri	1	0	5	2	0	0	0	0	6	0	0	0	0	0	3	4	3	0
Nuqri	4	0	6	6	0	0	3	0	6	0	0	0	0	1	0	0	0	5
Nuqri	0	0	0	0	6	5	0	1	0	0	0	0	0	0	2	3	0	0
Nuqri	0	0	3	6	4	0	0	0	5	0	0	4	0	0	2	1	0	0
Nuqri	0	0	4	3	0	0	0	0	0	0	0	0	0	0	0	0	0	0
Nuqri	0	0	3	4	0	0	0	0	0	0	0	5	5	0	2	1	2	0
Nuqri	1	0	4	5	0	0	0	0	6	0	0	0	0	0	0	2	0	6
Nuqri	0	0	1	0	0	0	0	4	3	0	0	0	6	0	6	5	6	0
Nuqri	0	0	5	6	0	0	0	0	4	0	0	3	0	0	1	2	1	0
Nuqri	1	4	0	0	0	0	0	0	3	0	0	2	0	0	6	5	6	6
Nuqri	0	0	1	3	0	0	0	0	0	0	0	0	0	0	6	6	6	5
Nuqri	5	0	0	3	0	0	0	0	0	0	0	2	2	0	1	0	1	4
Nuqri	1	0	0	0	6	0	0	0	2	0	0	6	6	0	4	5	4	3
Nuqri	0	0	4	5	0	0	0	0	0	0	0	3	0	0	2	1	2	0
Nuqri	2	0	0	6	6	6	1	0	6	0	0	6	6	4	5	6	5	0
Nuqri	0	0	2	0	0	0	0	0	3	0	0	1	0	6	4	5	0	0
Nuqri	0	0	3	5	0	0	0	0	4	0	0	1	2	0	0	0	0	0
Nuqri	1	0	3	4	5	2	0	0	6	0	0	6	0	0	0	0	0	0
Nuqri	0	0	0	0	0	0	0	0	0	0	0	1	2	0	0	0	0	0
Nuqri	0	0	2	1	0	0	0	0	3	0	0	6	0	4	5	6	0	0
Nuqri	0	0	5	4	0	0	0	0	0	0	0	3	3	0	2	2	1	0
Nuqri	1	0	0	0	0	0	0	0	0	0	0	0	0	0	0	0	3	0
Nuqri	0	6	0	2	0	5	1	0	0	0	0	0	0	0	0	4	0	3
Nuqri	1	0	4	0	0	0	0	3	0	0	0	5	0	0	0	0	0	2
Nuqri	0	0	6	2	3	0	0	0	1	0	0	4	0	0	0	5	0	0
Nuqri	0	0	1	5	0	4	0	0	2	0	0	3	0	0	0	0	0	0
Nuqri	0	0	1	6	2	0	0	5	4	0	0	3	0	0	0	0	0	0
Nuqri	5	0	2	1	0	0	0	0	3	0	0	4	0	0	0	0	0	0
Nuqri	0	0	1	3	4	6	0	0	0	0	0	5	0	0	6	0	0	2
RYKhan	0	5	0	0	2	0	0	0	3	0	0	4	5	6	0	0	0	0
RYKhan	2	0	4	0	0	0	0	0	4	0	0	1	0	0	0	0	0	0
RYKhan	0	0	2	0	0	4	0	0	3	0	0	1	0	0	0	0	0	0
RYKhan	0	0	3	6	2	4	0	0	6	0	0	1	0	0	6	5	0	0
RYKhan	2	6	0	0	0	0	5	0	2	0	0	3	4	0	0	0	0	0
RYKhan	0	6	1	0	4	6	0	6	6	0	0	5	0	0	0	6	6	6
RYKhan	0	0	2	0	0	0	0	3	0	0	0	1	4	5	6	6	0	0
RYKhan	0	5	2	0	1	4	0	0	3	0	0	0	0	0	0	6	0	0
RYKhan	0	5	6	0	0	4	0	0	0	0	0	3	0	0	0	1	2	0
RYKhan	0	0	2	0	4	2	0	0	6	0	0	5	0	0	0	0	0	0
RYKhan	0	0	1	0	0	3	0	0	2	0	0	5	0	0	0	0	0	0
RYKhan	0	0	1	0	0	4	0	0	3	0	0	5	0	0	0	0	0	0
RYKhan	0	0	1	0	0	4	0	0	3	0	0	5	0	0	0	0	0	0
RYKhan	0	0	2	0	4	6	0	6	5	0	0	0	0	0	0	0	0	0
RYKhan	4	6	3	5	0	0	0	0	0	0	0	0	0	1	0	0	0	0
RYKhan	0	4	3	0	0	0	0	0	5	0	0	6	0	1	0	6	0	0
RYKhan	0	0	2	0	0	1	0	4	3	0	0	0	6	0	0	6	5	0
RYKhan	0	6	1	4	0	5	0	6	3	0	0	0	0	0	0	6	6	0
RYKhan	0	4	5	0	0	0	0	0	5	0	0	1	0	0	0	6	6	0
RYKhan	0	2	1	0	3	4	0	0	5	0	0	6	0	0	6	6	0	0
RYKhan	0	0	1	0	0	2	0	0	5	0	0	3	4	0	0	0	0	0
RYKhan	1	0	3	0	0	6	0	0	0	0	0	5	0	0	0	0	0	0
RYKhan	0	0	1	0	0	4	0	0	3	0	0	0	0	5	0	0	0	0
RYKhan	0	0	1	0	4	0	0	0	2	0	0	0	0	0	0	3	0	0
RYKhan	0	3	1	0	2	4	0	6	5	0	0	6	0	0	0	0	0	0
RYKhan	0	0	1	0	4	3	0	0	2	0	0	6	0	0	0	0	0	0
RYKhan	0	0	1	0	5	3	0	0	4	0	0	2	0	0	0	0	0	0
RYKhan	0	4	2	6	5	3	0	0	1	0	0	0	0	0	0	0	0	0
RYKhan	4	0	1	0	0	0	0	0	0	0	0	2	0	3	0	0	0	0
RYKhan	0	2	1	0	0	4	0	0	4	0	0	6	0	0	0	0	0	0
RYKhan	3	0	0	0	5	1	0	0	2	0	0	4	0	0	0	0	0	0
RYKhan	5	2	1	0	0	4	0	0	3	0	0	6	0	0	0	0	0	0
RYKhan	0	0	1	0	0	4	0	0	3	0	0	2	0	0	0	5	0	0
RYKhan	4	0	1	0	0	0	0	0	2	0	0	3	0	0	0	0	0	0
RYKhan	0	4	1	0	3	0	0	0	5	0	0	2	0	0	0	0	0	0
RYKhan	2	6	1	0	5	4	0	0	3	0	0	6	6	0	0	6	0	0
RYKhan	5	6	6	3	0	1	0	0	0	0	0	6	0	0	0	4	0	0
RYKhan	6	2	1	0	5	0	0	0	4	0	0	6	0	0	0	6	0	0
RYKhan	0	5	3	0	4	1	0	0	2	0	0	0	0	0	0	0	0	0
RYKhan	5	4	2	0	0	0	0	0	0	0	0	0	1	0	0	3	0	0
RYKhan	0	2	1	0	3	6	0	0	5	0	0	6	0	0	0	0	0	0
RYKhan	0	2	4	0	0	1	0	6	3	0	0	0	0	0	0	0	0	0
RYKhan	1	2	3	0	6	6	0	6	5	0	0	4	0	0	0	0	0	0
RYKhan	0	4	3	6	6	2	0	0	1	0	0	6	0	0	0	0	0	0
RYKhan	0	2	1	0	3	6	0	0	5	0	0	6	0	0	0	0	0	0
Faisalabadi	0	1	1	4	0	0	0	0	0	0	0	3	0	0	0	1	1	0
Faisalabadi	0	0	0	4	0	0	0	0	0	0	0	5	0	0	2	1	0	3
Faisalabadi	0	1	0	2	0	0	0	0	0	0	0	0	0	0	4	3	5	0
Faisalabadi	0	2	2	4	0	0	0	0	0	0	0	3	3	0	0	1	0	0
Faisalabadi	0	0	0	0	0	0	1	0	0	0	0	2	2	3	4	5	4	0
Faisalabadi	3	6	0	5	0	0	4	0	6	0	0	6	6	0	1	2	1	0
Faisalabadi	1	0	0	2	0	0	0	0	0	0	0	0	0	3	4	5	4	0
Faisalabadi	0	0	3	2	0	0	0	0	0	0	0	1	1	0	4	5	4	0
Faisalabadi	0	0	1	6	0	0	0	0	3	0	0	2	0	0	4	5	4	0
Faisalabadi	4	0	3	2	0	0	0	0	0	0	0	5	0	0	0	0	1	0
Faisalabadi	0	0	0	3	0	0	0	0	0	0	0	4	0	0	0	2	1	0
Faisalabadi	0	0	0	2	0	0	0	0	3	0	0	1	0	0	0	5	4	0
Faisalabadi	0	3	0	2	0	0	0	0	0	0	0	4	0	1	0	0	0	0
Faisalabadi	0	6	0	5	0	0	0	0	0	0	0	4	1	0	0	3	2	0
Faisalabadi	0	3	0	2	0	0	0	4	0	0	0	6	0	0	1	0	0	5
Faisalabadi	5	0	1	2	0	0	0	0	0	0	0	3	3	0	0	0	4	0
Faisalabadi	0	5	0	0	0	0	0	0	0	0	0	1	2	0	0	3	4	0
Faisalabadi	0	0	0	3	0	0	0	0	0	0	0	4	0	0	1	2	0	0
Faisalabadi	0	0	0	3	0	5	0	0	0	0	0	0	0	0	0	0	1	4
Faisalabadi	6	0	6	5	0	6	1	0	6	0	0	0	0	0	0	3	2	6
Faisalabadi	3	6	6	0	0	0	0	0	0	0	0	2	0	1	0	4	5	3
Faisalabadi	4	5	0	1	0	0	0	0	6	0	0	0	0	0	0	2	3	0
Faisalabadi	5	4	0	3	0	0	0	0	0	0	0	0	0	0	0	2	1	0
Faisalabadi	2	0	0	0	0	0	1	0	0	0	0	0	3	0	0	4	5	0
Faisalabadi	3	0	0	2	0	0	1	0	0	0	0	0	0	0	0	4	5	0
Faisalabadi	0	3	4	5	0	0	0	0	0	0	0	0	0	0	0	1	2	0
Faisalabadi	0	0	3	2	0	0	0	0	0	0	0	0	0	1	0	0	0	0
Faisalabadi	4	0	2	3	0	0	0	0	0	0	0	6	1	0	0	0	0	0
Faisalabadi	0	0	0	0	0	0	4	0	0	0	0	3	0	0	0	2	1	0
Faisalabadi	0	0	0	5	0	0	0	0	0	0	0	6	4	1	0	3	2	0
Faisalabadi	1	2	6	6	0	0	6	0	0	0	0	6	3	0	4	5	6	0
Faisalabadi	0	4	0	0	0	0	0	0	3	0	0	0	0	0	0	1	2	0
Faisalabadi	0	0	2	1	0	0	0	0	4	0	0	0	0	0	0	6	5	0
Faisalabadi	0	3	4	2	0	1	0	0	0	0	0	0	6	0	0	0	5	0
Faisalabadi	1	3	4	5	0	0	0	0	0	0	0	2	2	6	0	6	6	0
Faisalabadi	3	5	6	4	0	0	0	0	0	0	0	2	0	0	0	0	1	0
Faisalabadi	0	0	0	0	0	0	3	0	0	0	0	4	0	1	0	0	2	0
Faisalabadi	1	3	4	5	0	0	0	0	0	0	0	2	2	0	0	6	6	0
Faisalabadi	2	0	4	0	0	0	0	0	0	0	0	0	3	0	0	1	0	0
Faisalabadi	1	3	4	5	0	0	0	0	0	0	0	2	2	6	0	6	6	0
Faisalabadi	3	5	6	4	0	0	0	0	0	0	0	2	0	0	0	0	1	0
